# Supplementary material for: A hybrid intelligent method for three-dimensional short-term prediction of dissolved oxygen content in aquaculture
Source: PLoS One. 2018 Feb 21;13(2):e0192456. doi: 10.1371/journal.pone.0192456 (PMC5821340; doi:10.1371/journal.pone.0192456)
Supplement: S1 File — (M) [file pone.0192456.s001.m]

function [wf,MAE,RMSE,MRE]=SubclustKMeanRBFSamExtRegTimeCPerr( )
clc;
close all;
clear;
data=xlsread('trainingdata.xlsx','processed data');
A=xlsread('trainingdata.xlsx','sample selection');
B=xlsread('trainingdata.xlsx','test sample number');
SamTrainNum=A(:,1);
SamTestNum=B(:,1);

%-----------Êý¾Ý¹éÒ»»¯------------%
data1=[data(:,1:4) data(:,6)]';
[data2,PS]=mapminmax(data1,0,1);
data=data2';
%-----------------------------------%
%Ñ¡ÔñÑµÁ·Ñù±¾ºÍ²âÊÔÑù±¾%
% Z=randperm(61);
% Trrand=Z(1:51);
% Terand=Z(52:61);
train=data(SamTrainNum,:);
test=data(SamTestNum,:);
%-----------------------------------%
[Clust]=subclust(train,0.45);%¼õ¾ÛÀà,È·¶¨½ÚµãÊý¼°ÖÐÐÄ
[A B]=size(Clust);
SamNum=51;  %ÑµÁ·Ñù±¾¸öÊý
TestSamNum=10;   %²âÊÔÑù±¾¸öÊý
Overlap=1;    %

%ÊäÈëÊä³ö¾ØÕó
%ÑµÁ·Êý¾Ý
SamIn=train(:,1:4)';
SamOut=train(:,5)';
%Ô¤²âÊý¾Ý
TestSamIn=test(:,1:4)';
TestSamOut=test(:,5)';

%½ÚµãÊý
InDim=4;  %ÊäÈë½Úµã
ClusterNum=A;  %Òþº¬½Úµã
%K-¾ùÖµ¾ÛÀà
[IDX,C,sumd,D]=kmeans(SamIn',A,'start',Clust(:,1:4)) 
%sumdÊÇÔÚÒ»¸ö¾ÛÀàÄÚ²¿£¬ËùÓÐµãµ½ÖÐÐÄµÄ¾ÛÀàºÍ
%DËùÓÐµãµ½k¸ö¾ÛÀàÖÐÐÄµÄ¾àÀë
%¼ÆËã¸÷Òþ²ã½áµãµÄÀ©Õ¹³£Êý
Centers=C';
AllDistances=dist(Centers',Centers);
Maximun=max(max(sumd));
for i=1:ClusterNum
   AllDistances(i,i)=Maximun+1;
end
Spreads=Overlap*min(AllDistances)';

%ÓÃ×îÐ¡¶þ³Ë·¨µÃµ½È¨Öµ
Distance=dist(Centers',SamIn);
SpreadsMat=repmat(Spreads,1,SamNum);
HiddenUnitOut=radbas(Distance./SpreadsMat);
HiddenUnitOutEx=[HiddenUnitOut' ones(SamNum,1)]';
W2Ex=SamOut*pinv(HiddenUnitOutEx);
W2=W2Ex(:,1:ClusterNum);
B2=W2Ex(:,ClusterNum+1);

%Ô¤²âÊý¾ÝÊä³ö
TestDistance=dist(Centers',TestSamIn);
TestSpreadsMat=repmat(Spreads,1,TestSamNum);
TestHiddenUnitOut=radbas(TestDistance./TestSpreadsMat); %¸ßË¹º¯Êý£¬¾àÀë³ýÒÔ¿í¶È£¬Ê¹ÓÃµÄÊÇÖ¸Êý×ªÒÆº¯Êý
[n2,m2]=size(TestSamIn);
for i=1:m2
    TestNNOut(:,i)=W2*TestHiddenUnitOut(:,i)+B2;
end
%·´¹éÒ»»¯
ReMapTest=mapminmax('reverse',[   TestSamIn
    TestNNOut
  ],PS);
TestNNOut=ReMapTest( 5, : );
ReMapSam=mapminmax('reverse',[   TestSamIn
    TestSamOut
  ],PS);
TestSamOut=ReMapSam( 5, : );
%Æ½¾ù¾ø¶ÔÎó²î
Y=[TestNNOut
    -TestSamOut];
    Ycha=sum(Y);

   MAE=mean (abs(Ycha))
%Îó²î¾ù·½¸ù
RMSE=sqrt(mean(Ycha.^2))
%Æ½¾ùÏà¶ÔÎó²î
MRE=mean(abs(Ycha./TestSamOut))

R=corrcoef(TestNNOut,TestSamOut)

A=sum(abs(TestNNOut-mean(TestNNOut))+abs(TestSamOut-mean(TestNNOut))).^2
WIA=1-mean(sum(TestNNOut-TestSamOut).^2)/A

% PE=RMSE./mean(TestSamOut)

f=figure('Visible','on');
plot(TestNNOut,'-r*');
hold on
plot(TestSamOut,':go');
legend('Ä£ÄâÔ¤²âÖµ','ÕæÊµÖµ')
hold off
wf=webfigure(f);
end
%---------------------------------------ÒÔÉÏ------------------------%
