# Supplementary material for: A hybrid intelligent method for three-dimensional short-term prediction of dissolved oxygen content in aquaculture
Source: PLoS One. 2018 Feb 21;13(2):e0192456. doi: 10.1371/journal.pone.0192456 (PMC5821340; doi:10.1371/journal.pone.0192456)
Supplement: S2 File — (XLSX) [file pone.0192456.s002.xlsx]

## Sheet: original data
	2015.7.6 7:00-8:00阴（时有小雨）
	Time	X	Y	Z	temperature	Do
1	07:07:00	15	25	0.4	24.5	2.22
1		15	25	1	24.7	1.95
1		15	25	1.6	24.9	1.7
2	07:10:00	22.5	25	0.4	25	2.26
2		22.5	25	1	25	2.16
2		22.5	25	1.6	25.1	2
3	07:13:00	30	25	0.4	25.1	1.99
3		30	25	1	25.1	1.94
3		30	25	1.6	25.1	1.84
4	07:17:00	15	66	0.4	24.8	2.17
4		15	66	1	24.9	2.04
4		15	66	1.6	25	1.95
5	07:20:00	22.5	66	0.4	25	2.28
5		22.5	66	1	25	2.06
5		22.5	66	1.6	25	2
6	07:22:00	30	66	0.4	25	2.41
6		30	66	1	25	2.14
6		30	66	1.6	25	1.97
7	07:26:00	15	106	0.4	24.7	2.78
7		15	106	1	24.8	2.38
7		15	106	1.6	24.8	2.25
8	07:28:00	22.5	106	0.4	24.8	2.97
8		22.5	106	1	24.8	3.06
8		22.5	106	1.6	24.9	2.77
9	07:31:00	30	106	0.4	24.9	3.07
9		30	106	1	24.9	2.82
9		30	106	1.6	24.9	2.28
10	07:45:00	0	0	0.2	24.5	2.49
11	07:47:00	0	25	0.2	24.8	2.68
12	07:49:00	0	106	0.2	24.5	2.31
13	07:50:00	0	130	0.2	24.5	3.51
14	07:51:00	22.5	130	0.2	24.8	2.99
15	07:53:00	45	130	0.2	24.7	2.94
16	07:54:00	45	106	0.2	24.8	3.45
17	07:56:00	45	25	0.2	24.7	3.27
18	07:58:00	45	0	0.2	24.9	3.76
19	08:00:00	22.5	0	0.2	24.9	2.85
1401	07:10:00	15	48	1	25.06	1.74
1401	07:20:00	15	48	1	25.06	1.73
1401	07:30:00	15	48	1	25.05	1.51
1401	07:40:00	15	48	1	25.03	1.64
1401	07:50:00	15	48	1	25.05	1.87
1401	08:00:00	15	48	1	25.03	1.82
1399	07:10:00	15	88	1	24.95	2.28
1399	07:20:00	15	88	1	24.95	2.36
1399	07:30:00	15	88	1	24.96	2.34
1399	07:40:00	15	88	1	24.96	2.48
1399	07:50:00	15	88	1	24.97	2.46
1399	08:00:00	15	88	1	24.96	2.71
1369	07:10:00	30	88	1	24.92	1.4
1369	07:20:00	30	88	1	24.94	1.64
1369	07:30:00	30	88	1	24.94	1.44
1369	07:40:00	30	88	1	24.95	1.46
1369	07:50:00	30	88	1	24.94	1.61
1369	08:00:00	30	88	1	24.92	1.73
1359	07:10:00	30	48	1	25.1	0.12
1359	07:20:00	30	48	1	25.11	0.11
1359	07:30:00	30	48	1	25.11	0.1
1359	07:40:00	30	48	1	25.09	0.16
1359	07:50:00	30	48	1	25.13	0.1
1359	08:00:00	30	48	1	25.11	0.09

## Sheet: processd data
7	15	25	0.4	24.5	2.22
7	15	25	1	24.7	1.95
7	15	25	1.6	24.9	1.7
10	22.5	25	0.4	25	2.26
10	22.5	25	1	25	2.16
10	22.5	25	1.6	25.1	2
13	30	25	0.4	25.1	1.99
13	30	25	1	25.1	1.94
13	30	25	1.6	25.1	1.84
17	15	66	0.4	24.8	2.17
17	15	66	1	24.9	2.04
17	15	66	1.6	25	1.95
20	22.5	66	0.4	25	2.28
20	22.5	66	1	25	2.06
20	22.5	66	1.6	25	2
22	30	66	0.4	25	2.41
22	30	66	1	25	2.14
22	30	66	1.6	25	1.97
26	15	106	0.4	24.7	2.78
26	15	106	1	24.8	2.38
26	15	106	1.6	24.8	2.25
28	22.5	106	0.4	24.8	2.97
28	22.5	106	1	24.8	3.06
28	22.5	106	1.6	24.9	2.77
31	30	106	0.4	24.9	3.07
31	30	106	1	24.9	2.82
31	30	106	1.6	24.9	2.28
45	0	0	0.2	24.5	2.49
47	0	25	0.2	24.8	2.68
49	0	106	0.2	24.5	2.31
50	0	130	0.2	24.5	3.51
51	22.5	130	0.2	24.8	2.99
53	45	130	0.2	24.7	2.94
54	45	106	0.2	24.8	3.45
56	45	25	0.2	24.7	3.27
58	45	0	0.2	24.9	3.76
60	22.5	0	0.2	24.9	2.85
10	15	48	1	25.06	1.74
20	15	48	1	25.06	1.73
30	15	48	1	25.05	1.51
40	15	48	1	25.03	1.64
50	15	48	1	25.05	1.87
60	15	48	1	25.03	1.82
10	15	88	1	24.95	2.28
20	15	88	1	24.95	2.36
30	15	88	1	24.96	2.34
40	15	88	1	24.96	2.48
50	15	88	1	24.97	2.46
60	15	88	1	24.96	2.71
10	30	88	1	24.92	1.4
20	30	88	1	24.94	1.64
30	30	88	1	24.94	1.44
40	30	88	1	24.95	1.46
50	30	88	1	24.94	1.61
60	30	88	1	24.92	1.73
10	30	48	1	25.1	0.12
20	30	48	1	25.11	0.11
30	30	48	1	25.11	0.1
40	30	48	1	25.09	0.16
50	30	48	1	25.13	0.1
60	30	48	1	25.11	0.09

## Sheet: sample selection
1	1
2	1
3	1
4	2
5	2
7	3
8	3
9	3
10	4
11	4
13	5
14	5
16	6
17	6
19	7
20	7
21	7
22	8
23	8
25	9
26	9
27	9
28	10
29	11
31	13
32	14
33	15
34	16
36	18
37	19
38	1401
39	1401
40	1401
41	1401
42	1401
43	1401
44	1399
45	1399
46	1399
48	1399
50	1369
51	1369
52	1369
53	1369
54	1369
55	1369
56	1359
57	1359
58	1359
59	1359
60	1359

## Sheet: test sample number
6	2
12	4
15	5
18	6
24	8
30	12
35	17
47	1399
49	1399
61	1359

## Sheet: Kriging
22.5	66	0.4	2.28
22.5	66	1	2.06
22.5	66	1.6	2
15	48	1	1.73
15	88	1	2.36
30	88	1	1.64
30	48	1	0.11
